# Supplementary material for: Integrated Seamless Non-Noble Plasmonic Ni-Upconversion Nanofilm for Stable and Enhanced Fluorescence Performance
Source: Materials (Basel). 2025 Aug 26;18(17):3995. doi: 10.3390/ma18173995 (PMC12429482; doi:10.3390/ma18173995)
Supplement: Supplementary file 1 [file materials-18-03995-s001.zip]

Archive with 1 entries (1 files):
- materials-3797400-supplementary.pdf
